# Supplementary material for: Gasdermin D deficiency aggravates nephrocalcinosis-related chronic kidney disease with rendering macrophages vulnerable to necroptosis
Source: Cell Death Dis. 2025 Apr 13;16(1):283. doi: 10.1038/s41419-025-07620-1 (PMC11993636; doi:10.1038/s41419-025-07620-1)
Supplement: Supplementary file 4 — original data [file 41419_2025_7620_MOESM4_ESM.xlsx]

## Sheet: Fig 2D (KIM-1)
WT(control diet)	WT (Oxalate diet)	Gsdmd-/-(Oxalate diet)
8.43e-06	0.00031625	0.00129156
9.57e-06	8.833e-05	0.00102511
1.03e-05	0.0007662	0.0007751
8.08e-06	0.0008883	0.00099708
7.42e-06	0.00058471	0.00126791

## Sheet: Fig 2D (TGF-β)
WT(control diet)	WT (Oxalate diet)	Gsdmd-/-(Oxalate diet)
8.513e-05	0.00011155	0.00030336
8.493e-05	0.00011416	0.00022938
5.774e-05	0.00010054	0.00022779
4.15e-05	0.00019922	0.000251
4.326e-05	0.00017026	0.00024245
		0.00040401

## Sheet: Fig 2D (TNF-α)
WT(control diet)	WT (Oxalate diet)	Gsdmd-/-(Oxalate diet)
2.49e-06	5.62e-06	2.45e-05
3.58e-06	6.13e-06	1.45e-05
2.48e-06	6.06e-06	1.689e-05
	1.31e-05	1.777e-05
	1.074e-05	1.344e-05
		2.508e-05

## Sheet: Fig S4A
WT(Control food)	Gsdmd-/- (Control food)	WT (Oxalate diet)	Gsdmd-/- (Oxalate diet)
1.7e-07	9.3e-07	1.26e-06	3.89e-06
2.9e-07	2.5e-07	8.5e-07	2.89e-06
1.2e-07	1.2e-07	9e-07	2.23e-06
2.1e-07	8e-08	2.77e-06	5.42e-06
1.7e-07	6e-08	2.18e-06	9.11e-06

## Sheet: Fig S4B
WT(Control food)	Gsdmd-/- (Control food)	WT (Oxalate diet)	Gsdmd-/- (Oxalate diet)
0.00010651	0.0001232	0.0001036	0.00027278
8.415e-05	8.338e-05	0.00011846	0.00017996
6.261e-05	0.00011363	8.091e-05	0.00013829
6.189e-05	5.18e-05	0.00016598	0.00024078
6.174e-05	5.18e-05	0.00014856	0.00036243
